# Supplementary material for: Data of CT bow tie filter profiles from three modern CT scanners
Source: Data Brief. 2019 Aug 8;25:104261. doi: 10.1016/j.dib.2019.104261 (PMC6706760; doi:10.1016/j.dib.2019.104261)
Supplement: Multimedia component 1 [file mmc1.xlsx]

## Sheet: GE_Revolution
fan angle (degree)	Equivalent Al thickness (mm)
	Small				Medium				Large
	80	100	120	140	80	100	120	140	80	100	120	140
0	4.06	4.3	4.36	4.77	4.06	4.06	4.36	4.77	7.38	7.57	7.78	8.34
0.1	4.07	4.3	4.37	4.79	4.09	4.08	4.36	4.78	7.41	7.57	7.78	8.34
0.2	4.06	4.31	4.37	4.79	4.07	4.07	4.37	4.79	7.4	7.58	7.8	8.36
0.3	4.06	4.3	4.39	4.8	4.07	4.07	4.37	4.79	7.38	7.57	7.79	8.38
0.4	4.06	4.32	4.4	4.81	4.06	4.06	4.37	4.79	7.39	7.58	7.8	8.37
0.5	4.07	4.32	4.4	4.82	4.06	4.07	4.37	4.79	7.39	7.58	7.8	8.38
0.6	4.08	4.33	4.43	4.84	4.06	4.07	4.37	4.79	7.38	7.59	7.79	8.38
0.7	4.09	4.35	4.45	4.85	4.07	4.07	4.36	4.79	7.39	7.58	7.79	8.39
0.8	4.13	4.38	4.46	4.89	4.07	4.07	4.37	4.79	7.39	7.58	7.8	8.36
0.9	4.14	4.41	4.48	4.92	4.07	4.07	4.37	4.79	7.4	7.58	7.8	8.37
1	4.17	4.44	4.52	4.94	4.07	4.07	4.37	4.79	7.39	7.57	7.79	8.37
1.1	4.22	4.48	4.57	4.99	4.07	4.07	4.37	4.8	7.39	7.59	7.79	8.37
1.2	4.24	4.52	4.61	5.03	4.07	4.09	4.38	4.8	7.4	7.58	7.8	8.37
1.3	4.3	4.58	4.67	5.09	4.07	4.07	4.38	4.8	7.4	7.58	7.81	8.37
1.4	4.34	4.63	4.73	5.15	4.08	4.08	4.38	4.81	7.4	7.59	7.8	8.37
1.5	4.39	4.68	4.78	5.2	4.08	4.08	4.39	4.81	7.4	7.59	7.82	8.4
1.6	4.46	4.74	4.86	5.29	4.09	4.08	4.39	4.8	7.4	7.58	7.8	8.39
1.7	4.5	4.82	4.91	5.35	4.09	4.09	4.39	4.81	7.41	7.59	7.81	8.4
1.8	4.58	4.88	4.99	5.44	4.11	4.11	4.41	4.82	7.41	7.6	7.82	8.4
1.9	4.65	4.97	5.07	5.53	4.11	4.12	4.43	4.85	7.41	7.6	7.82	8.39
2	4.71	5.05	5.15	5.6	4.13	4.13	4.44	4.86	7.42	7.59	7.81	8.4
2.1	4.82	5.14	5.27	5.73	4.15	4.16	4.46	4.88	7.41	7.61	7.82	8.4
2.2	4.88	5.24	5.36	5.8	4.17	4.18	4.49	4.92	7.42	7.6	7.83	8.4
2.3	4.98	5.33	5.47	5.93	4.19	4.2	4.52	4.94	7.42	7.62	7.83	8.43
2.4	5.08	5.44	5.59	6.04	4.23	4.25	4.56	4.99	7.42	7.61	7.83	8.43
2.5	5.17	5.55	5.7	6.16	4.27	4.29	4.59	5.03	7.44	7.63	7.84	8.43
2.6	5.3	5.68	5.85	6.3	4.31	4.33	4.65	5.09	7.42	7.63	7.84	8.45
2.7	5.39	5.79	5.94	6.41	4.35	4.38	4.7	5.14	7.45	7.63	7.87	8.44
2.8	5.5	5.9	6.1	6.56	4.4	4.43	4.75	5.21	7.45	7.64	7.87	8.46
2.9	5.62	6.04	6.22	6.7	4.46	4.5	4.83	5.27	7.45	7.64	7.87	8.45
3	5.73	6.16	6.35	6.84	4.51	4.54	4.89	5.33	7.46	7.65	7.89	8.46
3.1	5.87	6.31	6.51	7.01	4.56	4.62	4.98	5.42	7.45	7.68	7.89	8.49
3.2	5.98	6.45	6.66	7.15	4.63	4.7	5.03	5.5	7.49	7.68	7.92	8.49
3.3	6.15	6.59	6.83	7.33	4.7	4.77	5.11	5.57	7.5	7.73	7.95	8.53
3.4	6.27	6.77	6.99	7.5	4.77	4.86	5.21	5.68	7.53	7.73	7.96	8.57
3.5	6.41	6.93	7.15	7.68	4.85	4.93	5.28	5.76	7.56	7.77	8.01	8.59
3.6	6.58	7.08	7.34	7.84	4.94	5.04	5.41	5.86	7.58	7.81	8.05	8.63
3.7	6.72	7.27	7.52	8.02	5.03	5.12	5.49	5.98	7.64	7.83	8.09	8.68
3.8	6.89	7.42	7.72	8.24	5.12	5.22	5.61	6.07	7.67	7.91	8.13	8.74
3.9	7.05	7.64	7.92	8.43	5.22	5.34	5.73	6.21	7.74	7.95	8.2	8.79
4	7.23	7.82	8.12	8.66	5.32	5.44	5.84	6.33	7.78	8.02	8.26	8.87
4.1	7.43	8.02	8.33	8.86	5.45	5.59	6	6.47	7.85	8.11	8.35	8.97
4.2	7.59	8.24	8.56	9.09	5.56	5.7	6.12	6.62	7.93	8.16	8.43	9.04
4.3	7.77	8.4	8.76	9.3	5.66	5.82	6.26	6.75	7.99	8.28	8.52	9.17
4.4	7.95	8.65	8.98	9.54	5.76	5.95	6.39	6.9	8.04	8.32	8.59	9.22
4.5	8.14	8.83	9.17	9.77	5.88	6.06	6.52	7.04	8.11	8.42	8.68	9.33
4.6	8.36	9.07	9.42	10.02	6.02	6.23	6.7	7.21	8.19	8.5	8.77	9.41
4.7	8.56	9.3	9.68	10.26	6.15	6.36	6.83	7.38	8.3	8.61	8.91	9.55
4.8	8.81	9.57	9.97	10.58	6.32	6.56	7.05	7.58	8.38	8.75	9.02	9.67
4.9	9.01	9.83	10.2	10.81	6.44	6.69	7.2	7.74	8.51	8.85	9.15	9.8
5	9.26	10.08	10.5	11.12	6.61	6.88	7.4	7.94	8.59	8.95	9.26	9.9
5.1	9.46	10.33	10.74	11.37	6.74	7.03	7.54	8.1	8.73	9.1	9.41	10.07
5.2	9.71	10.58	11.02	11.65	6.9	7.21	7.73	8.3	8.81	9.17	9.48	10.17
5.3	9.9	10.78	11.22	11.86	7.02	7.36	7.9	8.42	8.93	9.32	9.65	10.32
5.4	10.14	11.07	11.54	12.17	7.22	7.54	8.09	8.65	9.04	9.41	9.77	10.44
5.5	10.34	11.28	11.76	12.38	7.37	7.7	8.25	8.82	9.15	9.55	9.89	10.58
5.6	10.59	11.55	12.03	12.65	7.5	7.88	8.44	9	9.27	9.67	10.03	10.74
5.7	10.82	11.81	12.3	12.95	7.7	8.09	8.65	9.23	9.38	9.81	10.17	10.87
5.8	11.06	12.07	12.56	13.23	7.83	8.23	8.83	9.38	9.52	9.97	10.32	11.04
5.9	11.3	12.36	12.86	13.52	8.04	8.44	9.04	9.64	9.64	10.1	10.46	11.18
6	11.55	12.63	13.14	13.83	8.19	8.63	9.23	9.83	9.77	10.24	10.62	11.31
6.1	11.82	12.9	13.46	14.11	8.36	8.81	9.42	10.02	9.9	10.41	10.79	11.51
6.2	12.08	13.2	13.76	14.44	8.58	9.03	9.66	10.28	10.04	10.53	10.94	11.65
6.3	12.34	13.45	14.06	14.72	8.72	9.22	9.85	10.43	10.2	10.7	11.12	11.84
6.4	12.59	13.78	14.34	15.01	8.95	9.44	10.08	10.71	10.37	10.89	11.3	12.04
6.5	12.86	14.04	14.63	15.32	9.12	9.63	10.29	10.91	10.5	11.03	11.45	12.18
6.6	13.1	14.31	14.93	15.63	9.3	9.82	10.51	11.12	10.66	11.23	11.64	12.38
6.7	13.37	14.62	15.23	15.95	9.53	10.07	10.79	11.39	10.82	11.37	11.83	12.58
6.8	13.65	14.86	15.55	16.24	9.71	10.29	10.97	11.6	10.98	11.57	11.99	12.75
6.9	13.94	15.21	15.86	16.56	9.92	10.49	11.21	11.83	11.18	11.75	12.23	12.95
7	14.17	15.48	16.15	16.85	10.15	10.74	11.47	12.11	11.33	11.91	12.39	13.16
7.1	14.48	15.79	16.48	17.2	10.34	10.94	11.67	12.31	11.52	12.13	12.62	13.38
7.2	14.79	16.2	16.87	17.59	10.6	11.25	12	12.64	11.71	12.35	12.83	13.6
7.3	15.1	16.46	17.2	17.92	10.82	11.5	12.25	12.89	11.91	12.57	13.06	13.86
7.4	15.45	16.85	17.59	18.33	11.06	11.76	12.54	13.18	12.13	12.81	13.31	14.11
7.5	15.77	17.2	17.96	18.71	11.32	12.05	12.83	13.52	12.34	13.05	13.55	14.35
7.6	16.06	17.58	18.3	19.09	11.56	12.33	13.14	13.8	12.61	13.31	13.84	14.65
7.7	16.46	17.98	18.75	19.52	11.86	12.61	13.43	14.13	12.82	13.56	14.1	14.9
7.8	16.79	18.34	19.12	19.89	12.11	12.91	13.75	14.43	13.05	13.82	14.37	15.18
7.9	17.11	18.68	19.49	20.25	12.36	13.2	14.05	14.74	13.29	14.08	14.65	15.47
8	17.46	19.06	19.89	20.67	12.62	13.48	14.37	15.06	13.5	14.31	14.89	15.71
8.1	17.76	19.41	20.23	21.01	12.88	13.77	14.66	15.37	13.75	14.59	15.19	16
8.2	18.13	19.82	20.65	21.47	13.19	14.06	14.99	15.69	13.97	14.83	15.42	16.27
8.3	18.44	20.14	21.05	21.8	13.44	14.36	15.29	16	14.2	15.08	15.71	16.54
8.4	18.78	20.53	21.44	22.21	13.71	14.65	15.61	16.3	14.46	15.35	16	16.84
8.5	19.11	20.89	21.84	22.62	13.98	14.95	15.93	16.65	14.67	15.6	16.25	17.08
8.6	19.44	21.27	22.17	23.02	14.25	15.24	16.23	16.96	14.95	15.9	16.58	17.42
8.7	19.85	21.67	22.65	23.47	14.55	15.58	16.59	17.31	15.19	16.14	16.84	17.69
8.8	20.18	22.04	23.01	23.85	14.84	15.91	16.9	17.66	15.46	16.47	17.17	18.02
8.9	20.55	22.45	23.44	24.28	15.12	16.21	17.24	17.98	15.73	16.73	17.48	18.36
9	20.89	22.84	23.88	24.72	15.44	16.57	17.63	18.4	15.98	17.04	17.77	18.67
9.1	21.25	23.22	24.25	25.11	15.72	16.86	17.92	18.74	16.26	17.34	18.1	19
9.2	21.61	23.66	24.7	25.54	16.04	17.19	18.29	19.07	16.52	17.62	18.4	19.3
9.3	21.98	24.05	25.08	25.96	16.31	17.54	18.62	19.4	16.78	17.91	18.69	19.57
9.4	22.34	24.4	25.5	26.37	16.6	17.83	18.93	19.74	17.08	18.22	19.03	19.94
9.5	22.74	24.83	25.91	26.81	16.93	18.19	19.31	20.1	17.3	18.49	19.3	20.24
9.6	23.06	25.18	26.28	27.19	17.2	18.51	19.64	20.45	17.62	18.83	19.65	20.58
9.7	23.45	25.64	26.73	27.68	17.51	18.83	19.98	20.8	17.9	19.13	19.96	20.91
9.8	23.77	25.99	27.15	28.06	17.83	19.17	20.36	21.16	18.18	19.43	20.32	21.24
9.9	24.17	26.4	27.57	28.47	18.12	19.48	20.67	21.51	18.48	19.75	20.64	21.58
10	24.49	26.77	27.99	28.91	18.49	19.85	21.13	21.91	18.77	20.07	20.93	21.93
10.1	24.85	27.16	28.39	29.3	18.78	20.2	21.42	22.25	19.09	20.4	21.33	22.3
10.2	25.2	27.55	28.78	29.72	19.11	20.55	21.8	22.64	19.37	20.74	21.67	22.65
10.3	25.5	27.87	29.17	30.06	19.44	20.86	22.18	23.05	19.68	21.07	22	22.98
10.4	25.83	28.17	29.5	30.46	19.72	21.24	22.55	23.4	19.98	21.41	22.34	23.4
10.5	26.08	28.45	29.82	30.74	20.1	21.61	22.96	23.83	20.27	21.72	22.68	23.73
10.6	26.28	28.69	30.06	31.02	20.43	21.98	23.29	24.2	20.63	22.11	23.1	24.14
10.7	26.48	28.94	30.28	31.23	20.75	22.37	23.71	24.59	20.9	22.43	23.45	24.49
10.8	26.63	29.09	30.42	31.41	21.11	22.74	24.1	25.01	21.24	22.78	23.79	24.84
10.9	26.77	29.25	30.57	31.6	21.45	23.11	24.47	25.39	21.57	23.14	24.17	25.22
11	26.89	29.39	30.72	31.7	21.79	23.55	24.9	25.81	21.87	23.46	24.54	25.56
11.1	26.99	29.52	30.87	31.83	22.15	23.87	25.27	26.2	22.25	23.84	24.95	26.01
11.2	27.07	29.58	30.98	31.94	22.5	24.22	25.66	26.62	22.53	24.23	25.33	26.35
11.3	27.15	29.66	31.08	32.06	22.84	24.61	26.03	26.99	22.88	24.57	25.7	26.72
11.4	27.24	29.72	31.12	32.09	23.19	25.03	26.46	27.38	23.23	24.93	26.06	27.23
11.5	27.27	29.76	31.16	32.15	23.52	25.4	26.86	27.8	23.57	25.26	26.43	27.52
11.6	27.32	29.82	31.24	32.21	23.87	25.73	27.25	28.17	23.91	25.66	26.85	27.94
11.7	27.37	29.9	31.29	32.28	24.23	26.13	27.64	28.59	24.22	26.02	27.19	28.32
11.8	27.39	29.9	31.31	32.33	24.56	26.5	28.02	29	24.59	26.41	27.6	28.71
11.9	27.43	29.95	31.34	32.36	24.92	26.85	28.42	29.42	24.93	26.75	27.97	29.08
12	27.46	29.96	31.39	32.38	25.27	27.24	28.86	29.8	25.27	27.16	28.35	29.51
12.1	27.5	29.98	31.42	32.43	25.57	27.59	29.21	30.15	25.63	27.55	28.78	29.91
12.2	27.5	30.04	31.49	32.46	25.91	27.97	29.62	30.59	25.97	27.93	29.15	30.3
12.3	27.53	30.12	31.5	32.5	26.23	28.27	29.94	30.91	26.32	28.31	29.58	30.7
12.4	27.6	30.13	31.54	32.57	26.49	28.61	30.29	31.24	26.71	28.69	29.98	31.11
12.5	27.67	30.21	31.63	32.61	26.75	28.82	30.52	31.51	27.06	29.09	30.42	31.53
12.6	27.68	30.28	31.66	32.7	26.93	29.03	30.74	31.77	27.44	29.51	30.81	31.97
12.7	27.7	30.26	31.71	32.68	27.11	29.23	31.01	32	27.75	29.84	31.21	32.32
12.8	27.76	30.31	31.76	32.73	27.24	29.37	31.12	32.1	28.14	30.28	31.64	32.8
12.9	27.8	30.33	31.78	32.8	27.41	29.55	31.3	32.29	28.51	30.69	32.05	33.19
13	27.83	30.35	31.81	32.83	27.5	29.66	31.4	32.4	28.89	31.06	32.47	33.6
13.1	27.85	30.4	31.87	32.86	27.6	29.76	31.52	32.51	29.25	31.46	32.93	34.07
13.2	27.92	30.49	31.9	32.89	27.68	29.89	31.64	32.62	29.63	31.83	33.29	34.46
13.3	27.95	30.52	31.94	32.97	27.79	29.97	31.74	32.72	29.97	32.28	33.74	34.92
13.4	27.99	30.56	32	32.99	27.88	30.08	31.84	32.83	30.29	32.6	34.1	35.33
13.5	28.01	30.62	32.01	33.05	27.93	30.15	31.87	32.95	30.63	32.96	34.48	35.66
13.6	28.05	30.64	32.07	33.1	27.96	30.17	31.95	32.95	30.91	33.25	34.78	35.97
13.7	28.05	30.67	32.12	33.16	28.02	30.25	31.97	33.02	31.17	33.53	35.09	36.28
13.8	28.11	30.71	32.16	33.23	28.09	30.31	32.07	33.08	31.36	33.75	35.31	36.53
13.9	28.18	30.75	32.23	33.23	28.12	30.36	32.15	33.12	31.55	33.91	35.46	36.7
14	28.22	30.8	32.29	33.24	28.17	30.38	32.17	33.19	31.66	34.07	35.62	36.9
14.1	28.21	30.86	32.32	33.33	28.2	30.43	32.24	33.23	31.74	34.16	35.79	37.03
14.2	28.24	30.86	32.34	33.34	28.21	30.42	32.22	33.28	31.85	34.26	35.87	37.11
14.3	28.3	30.92	32.38	33.4	28.27	30.47	32.26	33.35	31.94	34.35	35.97	37.2
14.4	28.34	30.98	32.41	33.43	28.29	30.53	32.35	33.36	32.02	34.45	36.08	37.33
14.5	28.34	31.01	32.47	33.5	28.33	30.59	32.39	33.39	32.11	34.54	36.21	37.42
14.6	28.42	31.01	32.49	33.55	28.35	30.6	32.41	33.43	32.16	34.62	36.2	37.45
14.7	28.43	31.06	32.53	33.58	28.41	30.68	32.46	33.47	32.25	34.63	36.33	37.52
14.8	28.46	31.15	32.6	33.62	28.44	30.72	32.5	33.54	32.25	34.73	36.39	37.62
14.9	28.51	31.19	32.63	33.65	28.49	30.77	32.53	33.58	32.32	34.83	36.44	37.7
15	28.53	31.23	32.66	33.7	28.51	30.79	32.59	33.62	32.34	34.88	36.48	37.75
15.1	28.6	31.23	32.71	33.73	28.57	30.83	32.63	33.69	32.39	34.89	36.53	37.78
15.2	28.61	31.28	32.75	33.82	28.61	30.86	32.7	33.73	32.45	34.96	36.58	37.78
15.3	28.65	31.33	32.79	33.83	28.65	30.93	32.74	33.77	32.49	34.97	36.58	37.89
15.4	28.67	31.38	32.83	33.9	28.69	31.03	32.77	33.85	32.53	35.02	36.64	37.91
15.5	28.76	31.42	32.89	33.94	28.75	31.08	32.88	33.9	32.59	35.08	36.74	38.01
15.6	28.79	31.45	32.97	33.94	28.78	31.1	32.91	33.99	32.64	35.17	36.82	38.06
15.7	28.83	31.53	32.97	34.08	28.8	31.15	32.96	34.02	32.7	35.16	36.84	38.09
15.8	28.9	31.6	33.04	34.13	28.88	31.17	32.99	34.04	32.75	35.26	36.9	38.18
15.9	28.97	31.62	33.13	34.21	28.91	31.22	33.04	34.07	32.78	35.31	36.98	38.23
16	28.95	31.68	33.2	34.28	28.95	31.3	33.14	34.13	32.82	35.35	37.04	38.3
16.1	29.04	31.72	33.29	34.32	29.03	31.33	33.17	34.23	32.89	35.45	37.08	38.41
16.2	29.11	31.82	33.32	34.38	29.1	31.39	33.22	34.31	32.95	35.51	37.16	38.43
16.3	29.15	31.87	33.37	34.4	29.12	31.45	33.31	34.35	33.01	35.55	37.24	38.51
16.4	29.19	31.9	33.41	34.47	29.16	31.49	33.37	34.41	33.08	35.59	37.26	38.53
16.5	29.2	31.95	33.46	34.52	29.17	31.54	33.37	34.45	33.13	35.67	37.33	38.62
16.6	29.27	31.98	33.5	34.59	29.23	31.62	33.41	34.5	33.16	35.72	37.38	38.7
16.7	29.31	32.05	33.56	34.65	29.27	31.68	33.5	34.57	33.2	35.75	37.44	38.75
16.8	29.34	32.08	33.61	34.7	29.36	31.67	33.51	34.67	33.27	35.83	37.51	38.84
16.9	29.41	32.15	33.67	34.79	29.39	31.73	33.64	34.69	33.33	35.87	37.54	38.88
17	29.47	32.18	33.73	34.79	29.45	31.76	33.64	34.76	33.38	35.94	37.61	38.94
17.1	29.49	32.22	33.76	34.82	29.46	31.84	33.74	34.76	33.39	36	37.63	38.98
17.2	29.5	32.28	33.8	34.89	29.55	31.91	33.76	34.87	33.46	36.05	37.75	39.05
17.3	29.57	32.32	33.87	34.98	29.56	31.97	33.83	34.89	33.48	36.09	37.78	39.11
17.4	29.6	32.38	33.95	35.03	29.63	31.98	33.87	34.94	33.54	36.16	37.88	39.16
17.5	29.66	32.42	33.97	35.11	29.66	32.03	33.96	35.01	33.56	36.13	37.89	39.23
17.6	29.7	32.45	34.02	35.1	29.71	32.13	34.02	35.1	33.61	36.21	37.98	39.28
17.7	29.73	32.52	34.08	35.17	29.75	32.18	34.07	35.14	33.67	36.28	38	39.37
17.8	29.76	32.58	34.15	35.16	29.8	32.21	34.11	35.19	33.69	36.32	38.06	39.41
17.9	29.8	32.57	34.14	35.26	29.82	32.26	34.12	35.22	33.75	36.34	38.05	39.42
18	29.83	32.64	34.17	35.3	29.86	32.28	34.19	35.3	33.79	36.4	38.12	39.43
18.1	29.88	32.68	34.23	35.37	29.9	32.33	34.2	35.32	33.8	36.46	38.19	39.48
18.2	29.95	32.72	34.27	35.4	29.95	32.37	34.27	35.4	33.83	36.52	38.21	39.54
18.3	29.94	32.76	34.31	35.43	29.99	32.4	34.34	35.44	33.88	36.54	38.29	39.57
18.4	29.99	32.81	34.41	35.48	30.07	32.46	34.37	35.48	33.91	36.56	38.33	39.62
18.5	30.03	32.88	34.43	35.57	30.05	32.53	34.41	35.55	33.96	36.66	38.36	39.69
18.6	30.07	32.91	34.5	35.63	30.09	32.56	34.44	35.62	34.03	36.69	38.44	39.77
18.7	30.14	32.98	34.56	35.7	30.14	32.64	34.5	35.67	34.1	36.71	38.5	39.8
18.8	30.18	33.01	34.63	35.73	30.22	32.65	34.58	35.7	34.1	36.82	38.52	39.91
18.9	30.23	33.06	34.66	35.79	30.22	32.68	34.66	35.73	34.17	36.87	38.63	39.95
19	30.25	33.1	34.74	35.84	30.29	32.75	34.7	35.82	34.22	36.89	38.66	40
19.1	30.32	33.17	34.76	35.9	30.36	32.81	34.78	35.88	34.3	36.98	38.74	40.09
19.2	30.36	33.2	34.83	35.94	30.42	32.83	34.79	35.93	34.34	37.05	38.81	40.13
19.3	30.41	33.3	34.9	36	30.46	32.91	34.87	35.94	34.37	37.12	38.88	40.24
19.4	30.45	33.39	34.91	36.05	30.47	32.95	34.91	36.02	34.41	37.13	38.94	40.24
19.5	30.49	33.36	35.03	36.08	30.55	33.03	34.97	36.08	34.5	37.23	38.97	40.32
19.6	30.56	33.46	35.08	36.18	30.61	33.05	35.04	36.13	34.52	37.3	39.02	40.43
19.7	30.62	33.5	35.1	36.22	30.65	33.12	35.11	36.21	34.62	37.31	39.11	40.48
19.8	30.65	33.55	35.16	36.29	30.67	33.21	35.15	36.33	34.64	37.37	39.18	40.57
19.9	30.71	33.62	35.25	36.36	30.75	33.29	35.24	36.35	34.68	37.45	39.2	40.55
20	30.77	33.67	35.3	36.42	30.82	33.29	35.28	36.38	34.71	37.5	39.28	40.63
20.1	30.82	33.72	35.36	36.48	30.84	33.33	35.34	36.45	34.85	37.58	39.34	40.72
20.2	30.87	33.78	35.42	36.58	30.91	33.39	35.38	36.54	34.89	37.64	39.43	40.75
20.3	30.91	33.86	35.49	36.67	30.96	33.46	35.47	36.58	34.95	37.69	39.55	40.9
20.4	31	33.92	35.55	36.73	31.03	33.56	35.54	36.71	34.99	37.74	39.6	40.99
20.5	31.05	34.01	35.65	36.83	31.11	33.65	35.57	36.76	35.1	37.82	39.68	41.03
20.6	31.1	34.05	35.71	36.92	31.11	33.72	35.68	36.87	35.1	37.88	39.74	41.13
20.7	31.17	34.12	35.78	36.95	31.19	33.8	35.8	36.92	35.18	37.99	39.82	41.21
20.8	31.2	34.13	35.78	36.95	31.26	33.84	35.81	36.94	35.16	38.03	39.87	41.19
20.9	31.17	34.16	35.8	36.96	31.27	33.8	35.81	36.99	35.21	38.03	39.83	41.22
21	31.2	34.18	35.84	36.98	31.27	33.82	35.83	37	35.19	38.01	39.85	41.25
21.1	31.2	34.13	35.79	37	31.24	33.84	35.85	37	35.24	38.03	39.85	41.18
21.2	31.14	34.1	35.73	36.93	31.22	33.83	35.82	37	35.15	37.99	39.79	41.18
21.3	31.07	34.08	35.68	36.86	31.21	33.75	35.8	36.93	35.11	37.9	39.72	41.12
21.4	31	33.99	35.62	36.77	31.14	33.72	35.73	36.83	35.1	37.89	39.67	41.08
21.5	30.96	33.92	35.57	36.71	31.12	33.75	35.69	36.77	35.04	37.78	39.62	40.97
21.6	30.93	33.87	35.55	36.67	31.07	33.61	35.58	36.68	35.01	37.78	39.52	40.88
21.7	30.93	33.82	35.42	36.55	31.03	33.48	35.49	36.68	34.96	37.7	39.52	40.83
21.8	30.84	33.71	35.36	36.5	31	33.47	35.46	36.58	34.85	37.61	39.42	40.78
21.9	30.79	33.63	35.3	36.47	30.88	33.42	35.4	36.43	34.84	37.58	39.34	40.7
22	30.73	33.54	35.23	36.35	30.82	33.28	35.23	36.37	34.72	37.43	39.23	40.64
22.1	30.6	33.44	35.09	36.13	30.76	33.28	35.14	36.21	34.69	37.37	39.17	40.4
22.2	30.59	33.37	34.94	36.09	30.63	33.25	35.09	36.16	34.46	37.29	39.09	40.39
22.3	30.39	33.35	34.91	35.87	30.52	33.14	35	36.08	34.38	37.19	38.91	40.32
22.4	30.41	33.25	34.88	35.88	30.59	32.87	34.73	35.86	34.43	36.87	38.72	40.18
22.5	30.42	33.03	34.72	35.73	30.59	32.81	34.5	35.91	34.41	36.89	38.59	40.21
22.6	30.4	33.32	34.38	35.45	30.48	32.8	34.81	35.59	34.38	36.68	38.54	39.86

## Sheet: Philips iQon
fan angle (degree)	Equivalent Al thickness (mm)
	Large
	80	100	120	140
0	6.61	6.23	6.18	6.66
0.1	6.62	6.24	6.21	6.69
0.2	6.61	6.24	6.2	6.69
0.3	6.62	6.24	6.2	6.68
0.4	6.61	6.24	6.2	6.68
0.5	6.61	6.24	6.2	6.67
0.6	6.62	6.24	6.19	6.68
0.7	6.61	6.24	6.2	6.68
0.8	6.61	6.24	6.19	6.67
0.9	6.61	6.23	6.18	6.66
1	6.63	6.24	6.2	6.68
1.1	6.62	6.25	6.19	6.68
1.2	6.62	6.24	6.18	6.67
1.3	6.62	6.24	6.19	6.67
1.4	6.64	6.26	6.21	6.7
1.5	6.64	6.26	6.21	6.68
1.6	6.63	6.25	6.2	6.68
1.7	6.63	6.26	6.21	6.68
1.8	6.66	6.29	6.24	6.7
1.9	6.65	6.28	6.23	6.7
2	6.65	6.27	6.22	6.69
2.1	6.67	6.29	6.25	6.72
2.2	6.7	6.33	6.28	6.76
2.3	6.7	6.32	6.28	6.76
2.4	6.69	6.32	6.28	6.77
2.5	6.74	6.35	6.32	6.8
2.6	6.76	6.39	6.34	6.84
2.7	6.75	6.4	6.35	6.84
2.8	6.77	6.41	6.37	6.86
2.9	6.79	6.43	6.38	6.88
3	6.83	6.46	6.43	6.92
3.1	6.84	6.47	6.44	6.93
3.2	6.87	6.51	6.47	6.96
3.3	6.87	6.51	6.46	6.98
3.4	6.9	6.55	6.52	7.02
3.5	6.92	6.57	6.54	7.05
3.6	6.95	6.6	6.58	7.07
3.7	6.96	6.6	6.58	7.08
3.8	7.01	6.66	6.64	7.15
3.9	7.05	6.7	6.69	7.19
4	7.08	6.73	6.72	7.23
4.1	7.09	6.75	6.72	7.24
4.2	7.16	6.82	6.81	7.32
4.3	7.22	6.89	6.87	7.4
4.4	7.25	6.92	6.91	7.43
4.5	7.28	6.96	6.94	7.47
4.6	7.38	7.06	7.05	7.59
4.7	7.45	7.13	7.14	7.67
4.8	7.5	7.19	7.19	7.72
4.9	7.55	7.24	7.25	7.77
5	7.64	7.36	7.38	7.92
5.1	7.66	7.39	7.43	7.97
5.2	7.68	7.41	7.44	7.98
5.3	7.73	7.45	7.49	8.05
5.4	7.83	7.56	7.62	8.18
5.5	7.88	7.61	7.67	8.23
5.6	7.94	7.69	7.74	8.31
5.7	7.99	7.74	7.8	8.36
5.8	8.08	7.85	7.91	8.47
5.9	8.15	7.92	7.99	8.56
6	8.22	8	8.05	8.64
6.1	8.3	8.06	8.14	8.72
6.2	8.41	8.2	8.28	8.86
6.3	8.48	8.27	8.36	8.95
6.4	8.57	8.37	8.46	9.06
6.5	8.64	8.44	8.54	9.12
6.6	8.76	8.57	8.68	9.28
6.7	8.86	8.69	8.79	9.41
6.8	8.94	8.76	8.88	9.5
6.9	9.03	8.87	8.98	9.6
7	9.17	9.03	9.15	9.79
7.1	9.27	9.15	9.27	9.9
7.2	9.36	9.25	9.38	10
7.3	9.49	9.36	9.51	10.15
7.4	9.65	9.53	9.68	10.34
7.5	9.77	9.65	9.81	10.46
7.6	9.86	9.77	9.95	10.6
7.7	10	9.92	10.09	10.77
7.8	10.15	10.09	10.26	10.93
7.9	10.28	10.22	10.41	11.07
8	10.41	10.38	10.55	11.25
8.1	10.51	10.49	10.66	11.37
8.2	10.71	10.69	10.88	11.58
8.3	10.85	10.86	11.04	11.75
8.4	10.99	10.99	11.18	11.9
8.5	11.12	11.12	11.33	12.02
8.6	11.31	11.35	11.58	12.3
8.7	11.47	11.49	11.75	12.47
8.8	11.6	11.65	11.89	12.64
8.9	11.77	11.83	12.07	12.81
9	11.99	12.08	12.33	13.07
9.1	12.13	12.22	12.52	13.28
9.2	12.3	12.4	12.68	13.46
9.3	12.47	12.6	12.87	13.65
9.4	12.67	12.81	13.12	13.88
9.5	12.83	12.99	13.3	14.07
9.6	13.03	13.21	13.49	14.29
9.7	13.18	13.38	13.69	14.46
9.8	13.42	13.63	13.95	14.74
9.9	13.6	13.83	14.17	14.98
10	13.79	14.02	14.38	15.18
10.1	13.98	14.23	14.59	15.41
10.2	14.24	14.5	14.9	15.73
10.3	14.38	14.66	15.07	15.88
10.4	14.58	14.86	15.27	16.11
10.5	14.8	15.08	15.51	16.39
10.6	15.01	15.35	15.79	16.64
10.7	15.24	15.58	16.02	16.9
10.8	15.44	15.81	16.28	17.15
10.9	15.69	16.07	16.54	17.45
11	15.92	16.34	16.83	17.75
11.1	16.16	16.59	17.1	18
11.2	16.36	16.81	17.31	18.25
11.3	16.6	17.07	17.61	18.52
11.4	16.83	17.33	17.84	18.8
11.5	17.02	17.52	18.08	19.02
11.6	17.25	17.8	18.33	19.31
11.7	17.51	18.09	18.64	19.61
11.8	17.74	18.3	18.89	19.84
11.9	17.97	18.56	19.16	20.13
12	18.16	18.78	19.4	20.37
12.1	18.41	19.04	19.67	20.67
12.2	18.61	19.29	19.89	20.92
12.3	18.83	19.49	20.11	21.14
12.4	19.08	19.73	20.37	21.41
12.5	19.29	20.01	20.64	21.68
12.6	19.48	20.2	20.87	21.93
12.7	19.72	20.44	21.11	22.18
12.8	19.95	20.69	21.36	22.44
12.9	20.15	20.91	21.62	22.69
13	20.36	21.14	21.84	22.91
13.1	20.54	21.36	22.04	23.15
13.2	20.8	21.66	22.31	23.45
13.3	21.01	21.84	22.57	23.67
13.4	21.21	22.04	22.77	23.88
13.5	21.46	22.3	23.04	24.15
13.6	21.69	22.54	23.29	24.38
13.7	21.89	22.77	23.53	24.64
13.8	22.06	22.97	23.77	24.89
13.9	22.31	23.19	24.02	25.17
14	22.56	23.46	24.27	25.43
14.1	22.73	23.66	24.49	25.64
14.2	22.94	23.9	24.73	25.89
14.3	23.16	24.13	24.99	26.17
14.4	23.34	24.36	25.21	26.36
14.5	23.57	24.6	25.44	26.63
14.6	23.77	24.82	25.7	26.87
14.7	24.01	25.07	25.93	27.16
14.8	24.2	25.29	26.18	27.4
14.9	24.38	25.5	26.4	27.61
15	24.63	25.8	26.71	27.92
15.1	24.81	26.01	26.91	28.1
15.2	25.03	26.22	27.13	28.37
15.3	25.23	26.44	27.34	28.57
15.4	25.42	26.65	27.57	28.82
15.5	25.57	26.84	27.8	29.02
15.6	25.73	26.99	27.97	29.19
15.7	25.98	27.25	28.2	29.44
15.8	26.15	27.42	28.38	29.69
15.9	26.32	27.62	28.59	29.87
16	26.52	27.83	28.83	30.08
16.1	26.69	28.03	29.02	30.3
16.2	26.86	28.21	29.2	30.47
16.3	27.03	28.35	29.42	30.68
16.4	27.22	28.56	29.64	30.96
16.5	27.38	28.73	29.8	31.14
16.6	27.57	28.89	30	31.31
16.7	27.75	29.15	30.21	31.5
16.8	27.93	29.31	30.4	31.72
16.9	28.08	29.48	30.57	31.93
17	28.27	29.68	30.8	32.13
17.1	28.42	29.91	31	32.36
17.2	28.56	30.04	31.18	32.54
17.3	28.78	30.22	31.38	32.78
17.4	28.97	30.43	31.59	32.99
17.5	29.11	30.64	31.8	33.23
17.6	29.3	30.83	31.97	33.36
17.7	29.47	31.02	32.22	33.59
17.8	29.65	31.22	32.4	33.8
17.9	29.83	31.36	32.58	33.96
18	29.99	31.53	32.81	34.18
18.1	30.16	31.72	32.97	34.32
18.2	30.31	31.86	33.11	34.53
18.3	30.44	32.04	33.34	34.71
18.4	30.56	32.2	33.5	34.86
18.5	30.7	32.35	33.61	35
18.6	30.85	32.54	33.78	35.21
18.7	31.01	32.63	33.98	35.38
18.8	31.17	32.82	34.11	35.57
18.9	31.33	33.01	34.32	35.76
19	31.45	33.21	34.51	35.94
19.1	31.59	33.3	34.64	36.08
19.2	31.73	33.46	34.79	36.23
19.3	31.86	33.66	34.97	36.39
19.4	31.97	33.77	35.1	36.57
19.5	32.07	33.89	35.26	36.74
19.6	32.24	34.03	35.41	36.91
19.7	32.33	34.16	35.53	37.02
19.8	32.51	34.31	35.67	37.16
19.9	32.64	34.45	35.82	37.31
20	32.74	34.58	35.93	37.42
20.1	32.81	34.71	36.05	37.58
20.2	32.96	34.79	36.18	37.67
20.3	33.05	34.91	36.3	37.79
20.4	33.15	35.04	36.43	37.94
20.5	33.25	35.18	36.55	38.08
20.6	33.35	35.28	36.7	38.22
20.7	33.49	35.44	36.85	38.42
20.8	33.64	35.56	36.99	38.53
20.9	33.74	35.67	37.11	38.66
21	33.86	35.82	37.26	38.8
21.1	33.99	35.94	37.37	38.94
21.2	34.1	36.09	37.53	39.06
21.3	34.17	36.19	37.67	39.23
21.4	34.28	36.29	37.78	39.32
21.5	34.38	36.43	37.91	39.46
21.6	34.5	36.59	38.05	39.64
21.7	34.59	36.66	38.18	39.72
21.8	34.73	36.8	38.25	39.83
21.9	34.83	36.9	38.39	39.98
22	34.94	36.96	38.51	40.16
22.1	35.05	37.12	38.58	40.26
22.2	35.15	37.23	38.75	40.36
22.3	35.23	37.33	38.88	40.49
22.4	35.33	37.42	38.95	40.62
22.5	35.47	37.56	39.09	40.77
22.6	35.55	37.66	39.2	40.89
22.7	35.68	37.82	39.39	41.05
22.8	35.77	37.94	39.5	41.14
22.9	35.84	38.04	39.6	41.27
23	35.97	38.15	39.75	41.41
23.1	36.02	38.19	39.78	41.46
23.2	36.04	38.21	39.78	41.56
23.3	36	38.17	39.82	41.46
23.4	36.02	38.18	39.78	41.44
23.5	36	38.15	39.79	41.42
23.6	36.02	38.15	39.76	41.39
23.7	35.99	38.13	39.7	41.41
23.8	35.97	38.07	39.63	41.36
23.9	35.99	38.06	39.65	41.36
24	35.95	38.08	39.68	41.35
24.1	35.94	38.05	39.67	41.31
24.2	35.93	37.97	39.6	41.22
24.3	35.78	37.97	39.47	41.19
24.4	35.66	37.84	39.34	41.03
24.5	35.77	37.8	39.4	40.93
24.6	35.78	37.93	39.4	41.05
24.7	35.8	37.91	39.44	41.17
24.8	35.95	37.49	39.06	41.05

## Sheet: Toshiba_Aquilion_ONE_Vision
fan angle (degree)	Equivalent Al thickness (mm)
	Small				Medium				Large
	80	100	120	135	80	100	120	135	80	100	120	135
0	4.06	4.3	4.59	5.15	5.9	6.23	6.79	7.15	5.9	6.23	6.79	7.15
0.1	4.08	4.3	4.6	5.15	5.91	6.24	6.8	7.16	5.9	6.24	6.8	7.17
0.2	4.08	4.31	4.59	5.15	5.91	6.24	6.79	7.15	5.9	6.24	6.8	7.17
0.3	4.09	4.3	4.6	5.16	5.91	6.23	6.79	7.15	5.9	6.23	6.79	7.17
0.4	4.09	4.31	4.59	5.16	5.92	6.24	6.79	7.16	5.9	6.23	6.79	7.15
0.5	4.11	4.31	4.61	5.17	5.92	6.25	6.8	7.17	5.91	6.25	6.79	7.16
0.6	4.11	4.32	4.6	5.16	5.93	6.25	6.81	7.15	5.92	6.25	6.82	7.18
0.7	4.12	4.34	4.62	5.17	5.94	6.27	6.82	7.17	5.93	6.26	6.82	7.19
0.8	4.13	4.34	4.63	5.18	5.96	6.29	6.83	7.21	5.96	6.28	6.83	7.2
0.9	4.14	4.36	4.64	5.19	5.98	6.3	6.85	7.2	5.97	6.3	6.85	7.22
1	4.16	4.39	4.66	5.22	5.99	6.3	6.86	7.2	5.99	6.32	6.87	7.23
1.1	4.19	4.4	4.69	5.25	6.01	6.33	6.89	7.22	6	6.34	6.88	7.24
1.2	4.21	4.41	4.7	5.25	6.04	6.37	6.91	7.25	6.03	6.36	6.9	7.27
1.3	4.23	4.45	4.72	5.28	6.06	6.38	6.93	7.27	6.05	6.38	6.94	7.29
1.4	4.25	4.47	4.76	5.32	6.08	6.4	6.95	7.3	6.07	6.39	6.93	7.32
1.5	4.27	4.48	4.76	5.32	6.12	6.43	6.99	7.33	6.11	6.43	6.97	7.35
1.6	4.31	4.51	4.79	5.35	6.14	6.45	7	7.33	6.14	6.47	7.01	7.36
1.7	4.34	4.55	4.85	5.41	6.16	6.48	7.03	7.37	6.17	6.49	7.03	7.4
1.8	4.38	4.59	4.87	5.43	6.2	6.52	7.07	7.43	6.19	6.53	7.05	7.45
1.9	4.4	4.61	4.89	5.45	6.23	6.55	7.1	7.46	6.23	6.56	7.1	7.49
2	4.44	4.66	4.93	5.5	6.27	6.58	7.15	7.49	6.26	6.58	7.14	7.51
2.1	4.48	4.69	4.97	5.52	6.31	6.63	7.18	7.54	6.3	6.62	7.16	7.55
2.2	4.5	4.7	4.99	5.53	6.34	6.66	7.22	7.57	6.34	6.67	7.21	7.6
2.3	4.56	4.77	5.05	5.6	6.39	6.7	7.26	7.6	6.39	6.72	7.28	7.63
2.4	4.61	4.82	5.12	5.68	6.42	6.75	7.3	7.65	6.42	6.75	7.28	7.67
2.5	4.63	4.83	5.12	5.68	6.47	6.8	7.34	7.73	6.48	6.81	7.34	7.74
2.6	4.68	4.9	5.19	5.75	6.51	6.83	7.38	7.73	6.53	6.87	7.43	7.8
2.7	4.76	4.97	5.28	5.84	6.57	6.89	7.44	7.79	6.56	6.89	7.44	7.81
2.8	4.77	4.98	5.26	5.83	6.64	6.97	7.52	7.89	6.62	6.96	7.49	7.88
2.9	4.83	5.04	5.34	5.89	6.66	6.98	7.55	7.89	6.7	7.04	7.6	7.98
3	4.91	5.12	5.42	6	6.74	7.05	7.62	7.95	6.72	7.04	7.61	7.98
3.1	4.96	5.19	5.47	6.05	6.81	7.14	7.7	8.08	6.79	7.13	7.67	8.06
3.2	5.01	5.23	5.5	6.09	6.84	7.16	7.72	8.08	6.88	7.23	7.77	8.17
3.3	5.09	5.31	5.6	6.18	6.91	7.23	7.81	8.13	6.93	7.27	7.83	8.21
3.4	5.17	5.41	5.71	6.28	6.99	7.31	7.89	8.25	6.98	7.32	7.86	8.26
3.5	5.2	5.41	5.71	6.27	7.05	7.38	7.94	8.31	7.07	7.4	7.95	8.36
3.6	5.29	5.51	5.81	6.37	7.1	7.43	8	8.34	7.16	7.5	8.07	8.45
3.7	5.39	5.62	5.93	6.51	7.2	7.53	8.11	8.46	7.2	7.53	8.06	8.47
3.8	5.42	5.64	5.93	6.5	7.28	7.63	8.21	8.57	7.29	7.64	8.16	8.58
3.9	5.49	5.71	6.01	6.58	7.33	7.64	8.22	8.56	7.4	7.76	8.32	8.7
4	5.63	5.85	6.15	6.75	7.41	7.74	8.32	8.68	7.43	7.78	8.33	8.73
4.1	5.67	5.87	6.17	6.75	7.52	7.87	8.44	8.82	7.51	7.85	8.38	8.78
4.2	5.74	5.95	6.24	6.82	7.56	7.88	8.45	8.81	7.65	7.99	8.57	8.96
4.3	5.89	6.13	6.42	6.99	7.65	7.98	8.56	8.88	7.68	8.02	8.58	8.97
4.4	5.94	6.15	6.44	7.02	7.79	8.12	8.72	9.1	7.78	8.12	8.66	9.06
4.5	6.01	6.21	6.51	7.09	7.83	8.15	8.74	9.08	7.92	8.26	8.82	9.22
4.6	6.16	6.39	6.69	7.27	7.93	8.23	8.82	9.16	7.99	8.3	8.87	9.25
4.7	6.25	6.47	6.77	7.36	8.09	8.41	9.02	9.38	8.07	8.38	8.94	9.32
4.8	6.32	6.53	6.81	7.39	8.11	8.44	9.02	9.37	8.22	8.56	9.13	9.51
4.9	6.48	6.71	7.01	7.6	8.26	8.57	9.17	9.5	8.31	8.64	9.22	9.6
5	6.57	6.8	7.12	7.71	8.42	8.75	9.35	9.73	8.36	8.69	9.27	9.66
5.1	6.59	6.83	7.15	7.75	8.46	8.78	9.37	9.75	8.48	8.82	9.38	9.81
5.2	6.75	6.99	7.32	7.9	8.54	8.85	9.46	9.83	8.61	8.95	9.53	9.93
5.3	6.9	7.13	7.46	8.05	8.7	9.03	9.63	10.01	8.67	9	9.58	9.97
5.4	6.96	7.19	7.51	8.11	8.81	9.17	9.76	10.14	8.78	9.13	9.71	10.1
5.5	7.07	7.3	7.61	8.2	8.86	9.21	9.79	10.17	8.93	9.3	9.88	10.28
5.6	7.29	7.52	7.84	8.42	9.07	9.42	10.03	10.41	9.03	9.38	9.96	10.37
5.7	7.36	7.58	7.9	8.51	9.22	9.57	10.19	10.56	9.11	9.47	10.05	10.43
5.8	7.44	7.67	7.99	8.58	9.27	9.62	10.21	10.59	9.3	9.65	10.22	10.63
5.9	7.69	7.92	8.24	8.85	9.43	9.78	10.39	10.77	9.39	9.75	10.33	10.74
6	7.81	8.03	8.35	8.95	9.66	9.99	10.61	10.99	9.5	9.84	10.43	10.83
6.1	7.91	8.13	8.43	9.04	9.72	10.07	10.68	11.05	9.66	9.99	10.59	10.97
6.2	8.14	8.39	8.7	9.3	9.84	10.2	10.78	11.18	9.78	10.14	10.71	11.13
6.3	8.29	8.51	8.83	9.44	10.11	10.46	11.07	11.48	9.91	10.27	10.88	11.26
6.4	8.44	8.68	8.97	9.6	10.21	10.56	11.17	11.56	10.01	10.35	10.96	11.35
6.5	8.54	8.76	9.08	9.67	10.32	10.67	11.26	11.68	10.19	10.54	11.12	11.52
6.6	8.82	9.06	9.38	9.97	10.63	10.96	11.59	12.02	10.34	10.7	11.3	11.68
6.7	8.98	9.21	9.53	10.15	10.78	11.12	11.74	12.12	10.43	10.78	11.39	11.76
6.8	9.09	9.31	9.63	10.25	10.87	11.21	11.81	12.2	10.62	10.97	11.56	11.94
6.9	9.39	9.62	9.95	10.57	11.19	11.55	12.16	12.56	10.8	11.15	11.77	12.15
7	9.55	9.77	10.1	10.72	11.35	11.7	12.32	12.69	10.89	11.24	11.85	12.24
7.1	9.66	9.88	10.18	10.81	11.52	11.87	12.5	12.89	11.07	11.39	12.02	12.4
7.2	9.99	10.23	10.55	11.19	11.66	12.04	12.64	13.04	11.26	11.62	12.24	12.62
7.3	10.19	10.42	10.73	11.37	12	12.35	12.99	13.35	11.39	11.76	12.35	12.76
7.4	10.38	10.6	10.91	11.54	12.18	12.53	13.16	13.56	11.51	11.85	12.45	12.86
7.5	10.6	10.82	11.13	11.77	12.33	12.67	13.29	13.7	11.73	12.1	12.71	13.11
7.6	10.88	11.11	11.44	12.06	12.65	13	13.64	14.04	11.87	12.24	12.84	13.24
7.7	11.08	11.3	11.64	12.27	12.87	13.22	13.86	14.23	11.99	12.34	12.95	13.33
7.8	11.3	11.52	11.83	12.48	13.05	13.39	14	14.4	12.2	12.56	13.16	13.55
7.9	11.63	11.85	12.18	12.82	13.42	13.77	14.39	14.81	12.37	12.75	13.34	13.75
8	11.86	12.1	12.4	13.03	13.65	13.99	14.61	15	12.51	12.86	13.47	13.88
8.1	12.1	12.32	12.63	13.27	13.88	14.21	14.85	15.23	12.69	13.05	13.61	14.05
8.2	12.44	12.66	12.99	13.62	14.12	14.46	15.09	15.49	12.89	13.25	13.85	14.27
8.3	12.72	12.93	13.26	13.9	14.47	14.82	15.45	15.85	13.07	13.39	14.01	14.44
8.4	12.98	13.19	13.52	14.15	14.75	15.08	15.71	16.12	13.19	13.55	14.12	14.55
8.5	13.26	13.49	13.81	14.44	15.02	15.33	15.97	16.38	13.4	13.75	14.33	14.78
8.6	13.63	13.88	14.18	14.83	15.41	15.73	16.38	16.78	13.6	13.96	14.54	14.98
8.7	13.88	14.12	14.43	15.06	15.68	15.99	16.66	17.06	13.73	14.06	14.67	15.07
8.8	14.21	14.41	14.75	15.38	15.93	16.24	16.9	17.29	13.96	14.3	14.89	15.31
8.9	14.61	14.83	15.15	15.8	16.33	16.65	17.32	17.7	14.14	14.51	15.09	15.52
9	14.9	15.09	15.43	16.07	16.66	16.96	17.63	18.03	14.28	14.64	15.23	15.66
9.1	15.22	15.41	15.72	16.37	16.97	17.25	17.95	18.33	14.47	14.83	15.43	15.85
9.2	15.61	15.84	16.17	16.82	17.32	17.62	18.3	18.68	14.7	15.07	15.68	16.1
9.3	15.96	16.18	16.49	17.15	17.73	18.04	18.72	19.09	14.86	15.24	15.82	16.25
9.4	16.29	16.5	16.82	17.49	18.07	18.36	19.07	19.43	15.07	15.41	15.98	16.41
9.5	16.71	16.9	17.24	17.9	18.38	18.67	19.36	19.72	15.27	15.64	16.21	16.64
9.6	17.08	17.29	17.6	18.26	18.85	19.13	19.83	20.2	15.46	15.85	16.4	16.83
9.7	17.44	17.68	18	18.64	19.19	19.46	20.19	20.55	15.64	16	16.58	17.01
9.8	17.84	18.1	18.39	19.05	19.53	19.85	20.56	20.91	15.87	16.23	16.8	17.27
9.9	18.31	18.55	18.87	19.54	19.99	20.33	21.04	21.37	16.09	16.44	17.06	17.51
10	18.72	18.92	19.27	19.94	20.4	20.73	21.47	21.78	16.24	16.58	17.23	17.67
10.1	19.1	19.35	19.68	20.32	20.81	21.14	21.85	22.18	16.47	16.82	17.44	17.9
10.2	19.57	19.82	20.15	20.81	21.24	21.57	22.27	22.65	16.71	17.09	17.7	18.16
10.3	19.98	20.2	20.55	21.24	21.72	22.03	22.75	23.12	16.92	17.26	17.9	18.35
10.4	20.37	20.62	20.96	21.65	22.11	22.43	23.18	23.59	17.13	17.47	18.1	18.56
10.5	20.84	21.1	21.48	22.16	22.57	22.89	23.64	24.05	17.39	17.74	18.36	18.84
10.6	21.28	21.55	21.91	22.66	23.08	23.42	24.19	24.58	17.58	17.92	18.59	19.03
10.7	21.77	22.03	22.41	23.12	23.53	23.86	24.65	25.04	17.8	18.13	18.8	19.25
10.8	22.23	22.5	22.88	23.62	23.97	24.31	25.07	25.5	18.03	18.39	19.06	19.52
10.9	22.73	22.97	23.41	24.1	24.48	24.83	25.59	25.99	18.25	18.63	19.31	19.76
11	23.12	23.42	23.84	24.49	24.88	25.24	26.01	26.42	18.46	18.83	19.49	19.94
11.1	23.61	23.85	24.27	24.98	25.36	25.7	26.45	26.87	18.66	19.08	19.74	20.2
11.2	24.15	24.39	24.8	25.51	25.84	26.19	26.95	27.4	18.93	19.31	20	20.46
11.3	24.62	24.91	25.33	26.03	26.32	26.71	27.5	27.94	19.13	19.55	20.19	20.65
11.4	25.11	25.39	25.82	26.53	26.81	27.21	27.98	28.45	19.35	19.79	20.43	20.89
11.5	25.68	25.99	26.38	27.09	27.29	27.73	28.52	28.94	19.64	20.04	20.7	21.17
11.6	26.15	26.5	26.88	27.58	27.79	28.23	29.05	29.44	19.83	20.25	20.88	21.4
11.7	26.64	26.98	27.37	28.1	28.28	28.71	29.49	29.92	20.1	20.48	21.13	21.61
11.8	27.12	27.44	27.88	28.61	28.76	29.21	29.98	30.47	20.31	20.76	21.39	21.85
11.9	27.66	27.98	28.36	29.13	29.27	29.71	30.51	30.94	20.56	20.98	21.64	22.12
12	28.14	28.45	28.91	29.58	29.78	30.24	31.04	31.45	20.81	21.23	21.87	22.35
12.1	28.63	28.96	29.38	30.16	30.33	30.74	31.59	31.99	21.06	21.46	22.13	22.62
12.2	29.18	29.47	29.92	30.7	30.92	31.27	32.18	32.55	21.33	21.74	22.38	22.9
12.3	29.66	30	30.45	31.22	31.36	31.77	32.64	33.06	21.52	21.96	22.59	23.11
12.4	30.25	30.57	31.02	31.76	31.92	32.32	33.16	33.55	21.81	22.25	22.91	23.41
12.5	30.79	31.13	31.57	32.29	32.42	32.83	33.72	34.11	22.06	22.51	23.16	23.68
12.6	31.27	31.62	32.12	32.88	32.96	33.41	34.26	34.73	22.29	22.74	23.38	23.88
12.7	31.8	32.16	32.62	33.39	33.45	33.91	34.82	35.22	22.57	23.02	23.68	24.2
12.8	32.33	32.67	33.17	33.9	33.96	34.46	35.38	35.77	22.86	23.29	23.93	24.44
12.9	32.81	33.19	33.66	34.39	34.51	34.99	35.87	36.29	23.1	23.54	24.2	24.71
13	33.33	33.73	34.16	34.91	35	35.49	36.36	36.8	23.4	23.83	24.48	24.98
13.1	33.92	34.31	34.74	35.52	35.54	36.06	36.93	37.37	23.71	24.09	24.79	25.25
13.2	34.4	34.83	35.27	36.06	36.1	36.55	37.51	37.92	23.97	24.37	25.06	25.55
13.3	34.94	35.4	35.84	36.58	36.67	37.11	38.03	38.45	24.25	24.64	25.32	25.8
13.4	35.59	35.97	36.39	37.15	37.2	37.67	38.6	39.02	24.53	24.92	25.64	26.13
13.5	36.11	36.48	36.95	37.68	37.8	38.21	39.2	39.58	24.8	25.18	25.91	26.41
13.6	36.67	37.03	37.51	38.27	38.32	38.77	39.74	40.11	25.12	25.49	26.19	26.68
13.7	37.16	37.6	38.05	38.85	38.83	39.28	40.27	40.73	25.41	25.8	26.51	26.98
13.8	37.63	38.14	38.63	39.36	39.41	39.89	40.89	41.32	25.7	26.13	26.8	27.28
13.9	38.2	38.69	39.12	39.88	39.96	40.41	41.41	41.82	25.97	26.38	27.09	27.55
14	38.81	39.29	39.79	40.54	40.43	40.93	41.98	42.39	26.28	26.75	27.41	27.95
14.1	39.37	39.73	40.34	41.11	41.1	41.55	42.58	42.98	26.59	27.04	27.74	28.24
14.2	39.97	40.35	40.9	41.74	41.59	42.05	43.05	43.57	26.92	27.37	28.07	28.54
14.3	40.53	40.96	41.52	42.29	42.07	42.65	43.6	44.13	27.24	27.72	28.42	28.91
14.4	41.07	41.47	42.09	42.84	42.7	43.26	44.25	44.71	27.57	28.05	28.75	29.25
14.5	41.66	42.06	42.66	43.39	43.3	43.76	44.8	45.26	27.89	28.4	29.11	29.58
14.6	42.26	42.6	43.22	43.92	43.8	44.37	45.36	45.86	28.25	28.76	29.44	29.99
14.7	42.75	43.16	43.78	44.52	44.37	44.98	45.98	46.45	28.57	29.08	29.77	30.3
14.8	43.24	43.77	44.32	45.13	44.99	45.49	46.52	46.89	28.91	29.4	30.1	30.6
14.9	43.73	44.27	44.89	45.67	45.42	46.09	46.99	47.47	29.25	29.73	30.46	30.98
15	44.35	44.83	45.41	46.22	45.96	46.56	47.63	48.07	29.56	30.08	30.79	31.3
15.1	44.82	45.38	46	46.79	46.54	47.13	48.25	48.63	29.94	30.44	31.14	31.63
15.2	45.37	45.85	46.53	47.36	47	47.65	48.7	49.17	30.29	30.76	31.5	32
15.3	46	46.51	47.12	47.86	47.57	48.25	49.28	49.78	30.63	31.12	31.86	32.4
15.4	46.45	47.04	47.63	48.38	48.18	48.75	49.83	50.29	30.97	31.5	32.22	32.76
15.5	47.02	47.62	48.16	48.94	48.62	49.32	50.34	50.85	31.37	31.83	32.58	33.15
15.6	47.61	48.17	48.73	49.59	49.18	49.84	50.92	51.35	31.71	32.21	33	33.51
15.7	48.11	48.68	49.24	50.1	49.66	50.37	51.41	51.9	32.05	32.57	33.3	33.91
15.8	48.6	49.16	49.83	50.64	50.27	50.94	52.02	52.49	32.46	32.96	33.76	34.27
15.9	49.04	49.73	50.38	51.15	50.76	51.46	52.51	53.04	32.83	33.34	34.15	34.66
16	49.63	50.17	50.97	51.74	51.18	52.03	52.99	53.51	33.26	33.66	34.51	35.02
16.1	50.15	50.72	51.4	52.3	51.87	52.45	53.61	54.12	33.6	34.12	34.93	35.43
16.2	50.65	51.3	52.01	52.72	52.34	53.04	54.24	54.71	33.99	34.53	35.28	35.83
16.3	51.31	51.8	52.56	53.34	52.89	53.61	54.72	55.24	34.38	34.89	35.68	36.22
16.4	51.79	52.44	53.13	53.92	53.46	54.18	55.21	55.77	34.81	35.32	36.11	36.63
16.5	52.27	53.03	53.61	54.49	53.93	54.69	55.74	56.41	35.15	35.67	36.48	37.03
16.6	52.78	53.48	54.15	55.1	54.47	55.29	56.28	56.93	35.61	36.15	36.94	37.46
16.7	53.38	54.13	54.86	55.64	55.01	55.74	56.92	57.47	36.03	36.58	37.43	37.91
16.8	53.94	54.65	55.28	56.2	55.61	56.34	57.53	58.12	36.47	37.05	37.81	38.34
16.9	54.34	55.03	55.81	56.73	56.14	56.92	58.09	58.56	36.88	37.46	38.27	38.78
17	54.85	55.63	56.37	57.22	56.55	57.37	58.55	59.09	37.34	37.89	38.72	39.2
17.1	55.47	56.13	56.86	57.76	57.01	57.91	59.1	59.69	37.7	38.33	39.11	39.64
17.2	55.91	56.69	57.43	58.34	57.48	58.52	59.65	60.14	38.13	38.73	39.6	40.11
17.3	56.43	57.24	57.97	58.91	58.05	58.96	60.16	60.78	38.59	39.22	39.97	40.6
17.4	56.96	57.73	58.51	59.36	58.61	59.54	60.76	61.38	39.06	39.6	40.4	41.02
17.5	57.38	58.23	58.98	59.91	59.09	59.97	61.32	61.82	39.4	40.09	40.88	41.43
17.6	57.95	58.79	59.5	60.49	59.63	60.54	61.81	62.44	39.91	40.57	41.35	41.94
17.7	58.58	59.31	60.07	61.1	60.04	61.03	62.31	63.02	40.36	40.95	41.78	42.37
17.8	58.94	59.76	60.57	61.52	60.65	61.53	62.81	63.48	40.8	41.38	42.23	42.82
17.9	59.41	60.29	61.07	62.17	61.19	62.06	63.39	64.02	41.23	41.8	42.74	43.26
18	59.98	60.82	61.67	62.53	61.61	62.67	63.99	64.48	41.67	42.3	43.14	43.68
18.1	60.36	61.43	62.18	63.08	62.03	63.14	64.45	65.01	42.08	42.78	43.63	44.23
18.2	60.88	61.86	62.64	63.64	62.67	63.67	64.84	65.44	42.53	43.26	44.09	44.73
18.3	61.48	62.24	63.18	64.18	63.26	64.13	65.36	66.03	42.98	43.74	44.56	45.13
18.4	61.96	62.78	63.74	64.7	63.57	64.72	65.94	66.5	43.49	44.19	45.07	45.63
18.5	62.4	63.32	64.36	65.17	64.19	65.21	66.58	67.05	43.95	44.66	45.57	46.11
18.6	62.92	63.86	64.82	65.73	64.63	65.72	67.06	67.73	44.41	45.05	46.02	46.61
18.7	63.3	64.38	65.19	66.28	65.12	66.26	67.65	68.15	44.9	45.63	46.48	47.09
18.8	63.77	64.87	65.72	66.85	65.38	66.65	68.06	68.72	45.32	46.1	46.92	47.58
18.9	64.29	65.47	66.28	67.31	66.16	67.12	68.49	69.15	45.86	46.54	47.44	48.03
19	64.76	65.84	66.67	67.72	66.43	67.66	68.97	69.63	46.24	46.99	47.91	48.58
19.1	65.24	66.3	67.18	68.27	66.89	68.12	69.51	70.1	46.67	47.46	48.37	49.04
19.2	65.62	66.96	67.88	68.86	67.41	68.7	70.06	70.58	47.1	47.93	48.89	49.5
19.3	66.08	67.4	68.25	69.36	67.83	69.14	70.56	71.29	47.66	48.48	49.3	49.92
19.4	66.49	67.86	68.66	69.83	68.45	69.67	71.06	71.71	48.2	48.86	49.79	50.39
19.5	66.82	68.3	69.2	70.3	68.89	70.09	71.57	72.04	48.63	49.29	50.34	50.9
19.6	67.5	68.83	69.74	70.8	69.28	70.54	72.06	72.63	49.06	49.84	50.82	51.33
19.7	68.01	69.21	70.25	71.34	69.62	71.09	72.59	73.12	49.53	50.33	51.29	51.87
19.8	68.29	69.79	70.8	71.86	70.18	71.64	73.06	73.66	50	50.74	51.81	52.37
19.9	68.6	70.39	71.24	72.3	70.64	72.13	73.53	74.21	50.54	51.19	52.29	52.8
20	69.2	70.88	71.74	72.78	71.07	72.6	74.06	74.52	51.03	51.82	52.77	53.34
20.1	69.68	71.28	72.3	73.3	71.5	72.96	74.47	75.06	51.45	52.27	53.25	53.84
20.2	70.14	71.77	72.77	73.77	71.95	73.54	75.08	75.61	51.92	52.78	53.66	54.41
20.3	70.53	72.26	73.17	74.22	72.48	73.78	75.49	76.04	52.35	53.3	54.29	54.85
20.4	71.02	72.73	73.73	74.68	73.03	74.46	76.05	76.48	52.86	53.65	54.75	55.37
20.5	71.44	73.17	74.19	75.18	73.25	74.94	76.57	77.02	53.38	54.2	55.2	55.88
20.6	72.02	73.56	74.8	75.74	73.84	75.41	77.05	77.62	53.89	54.71	55.74	56.44
20.7	72.44	74.09	75.11	76.19	74.31	75.94	77.59	78.06	54.37	55.22	56.17	56.93
20.8	72.77	74.52	75.49	76.58	74.79	76.53	77.95	78.61	54.81	55.67	56.74	57.35
20.9	73.4	74.9	76.09	77.13	74.91	77	78.49	79.08	55.26	56.19	57.24	57.78
21	73.61	75.59	76.52	77.55	75.45	77.32	78.92	79.51	55.79	56.67	57.72	58.4
21.1	74.02	75.95	76.97	78.1	75.75	77.65	79.33	80.08	56.28	57.05	58.23	58.86
21.2	74.46	76.46	77.47	78.54	76.23	78.08	79.73	80.43	56.7	57.67	58.73	59.3
21.3	74.69	76.75	77.91	79.2	76.51	78.5	80.17	80.8	57.21	58.07	59.29	59.76
21.4	75.12	77.13	78.32	79.46	77	78.89	80.64	81.24	57.67	58.6	59.73	60.36
21.5	75.41	77.55	78.58	79.79	77.31	79.38	81.14	81.72	58.13	59.16	60.15	60.88
21.6	75.64	77.97	78.92	80.09	77.66	79.74	81.34	81.97	58.51	59.57	60.57	61.33
21.7	75.98	78.27	79.45	80.4	77.98	80.02	81.63	82.45	59.06	60.09	61.17	61.82
21.8	76.21	78.48	79.83	80.81	78.1	80.37	81.99	82.85	59.62	60.57	61.7	62.35
21.9	76.26	78.78	79.83	81.06	78.37	80.56	82.28	82.97	60.02	61.09	62.14	62.76
22	76.6	79.01	80.02	81.21	78.79	80.52	82.66	83.23	60.59	61.6	62.7	63.46
22.1	76.7	78.99	80.24	81.35	78.82	80.88	82.76	83.41	61.02	62.06	63.29	63.99
22.2	77.21	79.03	80.43	81.49	79.06	81.12	83	83.58	61.53	62.48	63.79	64.42
22.3	77.23	79.38	80.52	81.67	79.38	81.44	83.01	83.86	61.99	63.11	64.32	64.88
22.4	77.44	79.47	80.58	81.85	79.28	81.46	83.17	83.86	62.34	63.64	64.84	65.43
22.5	77.46	79.53	80.68	81.94	79.37	81.46	83.17	84.04	62.98	64.1	65.2	65.88
22.6	77.32	79.23	80.68	81.73	79.56	81.67	83.31	84	63.19	64.44	65.62	66.23
22.7	77.35	79.47	80.52	81.67	79.29	81.39	83.32	83.91	63.71	64.93	65.99	66.58
22.8	76.92	79.37	80.87	81.95	79.23	81.47	82.99	83.96	64.09	65.3	66.41	67.06
22.9	77.53	79.17	80.78	81.78	79.75	81.51	83.17	83.55	64.52	65.55	66.77	67.42
23	77.52	79.2	80.75	81.99	79.89	81.81	83.23	83.87	64.85	65.8	67.2	67.73
23.1	77.62	79.48	80.72	81.9	79.54	81.93	83.2	83.66	65.28	66.3	67.44	68.16
23.2	77.55	79.4	80.46	81.72	79.31	81.62	83.46	83.91	65.59	66.66	67.66	68.54
23.3	76.96	79.97	80.55	82.15	79.96	81.51	83.26	83.67	65.92	66.97	68.07	68.77
23.4	77.39	79.66	80.47	81.76	80.03	81.18	82.95	83.62	66.08	67.39	68.38	69.2
23.5	77.1	79.08	80.22	81.46	79.29	81.68	82.99	83.51	66.47	67.74	68.77	69.64
23.6	76.98	79.18	80.36	81.49	79.61	81.21	83.44	83.5	67.27	68.24	68.95	69.93
23.7	76.55	79.54	80.34	80.79	79.06	81.46	82.75	83.31	67.56	68.51	69.52	70.26
23.8	77.36	78.85	80.27	81.03	78.28	82.1	81.89	82.95	67.89	68.54	70.16	70.51
23.9	78.17	79.35	79.81	81.06	79.83	80.59	83.9	83.66	68.73	69.52	69.98	70.97
24	80.82	82.95	78.73	87	79.69	80.25	82.9	81.87	68.56	69.99	69.94	69.71
